# Supplementary material for: Macrophages and neutrophils express IFNλs in granulomas from Mycobacterium tuberculosis-infected nonhuman primates
Source: Front Immunol. 2022 Sep 13;13:985405. doi: 10.3389/fimmu.2022.985405 (PMC9516334; doi:10.3389/fimmu.2022.985405)
Supplement: Supplementary file 4 [file Table_1.xlsx]

## Sheet: Table 1- ELISA
Table 1. Information on animals from which samples originated.
NHP	Experiment	Age	Sex	Dose	Days Infected	Treatment	Infection Date	Necropsy Score	Total CFU	Lung CFU
9811	ELISA	6.5	M	20	238	None	2011-10-17	20	7760	5420
9711	ELISA	5.11	M	20	175	None	2011-10-17	34	222864	222564
15012	ELISA	6.3	M	58	329	None	2012-12-14	31	2135	1295
20712	ELISA	6.7	M	6	152	None	2013-07-13	39	39205	5255
20212	ELISA	7.1	M	4	84	Diphenhydramine	2013-02-18	20	464770	307350
16410	ELISA	N/A	F	85	400	None	2011-07-05	25	256010	253950
2312	ELISA	6.9	M	6	330	None	17/31/12	25	5265	285
2612	ELISA	6.11	M	8	379	None	2021-08-21	17	100	0
6810	IHC-IFNλ1, IFNλ4	6.2	M	240	28	None	2011-02-28	16	10492343	10060035
8809	IHC-IFNλ1, IFNλ4	5.5	M	330	28	None	2010-01-20	27	1.37762e+07	1.31559e+07
8409	IHC-IFNλ1, IFNλ4	5.2	M	200	20	None	2010-02-09	35	1556965	1454965
7809	IHC-IFNλ1, IFNλ4	2.1	M	415	20	None	2010-02-02	41	18358569	16907102
7110	IHC-IFNλ1, IFNλ4	6.5	M	24	22	None	2011-02-28	12	16907102	13980000
4709	IHC-IFNλ1, IFNλ4	6.5	M	175	200	BCG	2009-11-10	42	172437	164510
4710	IHC-IFNλ1, IFNλ4	6.9	M	16.3	172	Rifampin, Pyrazinamide, Moxifloxin, Isoniazid	2010-07-12	67	4.49392e+06	4.46775e+06
4810	IHC-IFNλ1, IFNλ4	6.7	M	20.2	124	None	2010-07-12	22	419758	415008
11208	IHC-IFNλ1, IFNλ4	7.1	M	10	243	Rifampin, Pyrazinamide, Moxifloxin, Isoniazid	2008-11-21	N/A	517364	426093
1307	IHC- IFNλR1	9.9	M	10	123	none	2008-01-08	59	2530646	1692581
12920	IFNλR1 detection blood and tissue	5.1	F	19	84	BCG	44258	15	9813	783
6521	IFNλR1 detection blood and tissue	4.1	F	14	90	None	44271	7	0	0
9521	IFNλR1 detection blood and tissue	4	M	24	56	None	44343	20	9813	637790
9621	IFNλR1 detection blood and tissue	4.2	M	24	56	BCG	44343	9	0	0
8621	IFNλR1 detection blood and tissue	3.3	M	15	54	None	44351	40	1077795	342095
10221	IFNλR1 detection blood and tissue	4.1	M	15	54	BCG	44351	4	0	0
17921	IFNλR1 detection blood and tissue	5.3	F	26	70	None	44434	48	295217	179717
20321	Nuclear IFNλR1 localization	4.7	M	5	61	None	2021-09-23	24	692960	74180
14821	Nuclear IFNλR1 localization	7.9	M	8.4	98	Rifampin, Pyrazinamide, Moxifloxin, Ethambutol	2021-07-21	18	0	0
14921	Nuclear IFNλR1 localization	9.3	M	8.4	100	Rifampin, Pyrazinamide, Moxifloxin, Ethambutol	2021-07-21	21	550	550
20621	Nuclear IFNλR1 localization	4.5	M	5	53	BCG, Diphenhydramine	2021-09-23	17	21155	30
24421	Nuclear IFNλR1 localization	8.9	M	N/A	N/A	BCG vaccinated, Doxycycline	BCG only	24	15	15
22918	Nuclear IFNλR1 localization	5.11	M	14	70	None	2018-12-19	21	193830	104430
13618	Nuclear IFNλR1 localization	7.9	M	4, 8	263	Rifampin, Pyrazinamide, Isoniazid, Ethambutol	7/6/2018, 2/25/19	13	9220	9220
29720	Nuclear IFNλR1 localization	9	M	6	46	Doxycycline	2021-04-01	10	42495	28835
30520	Nuclear IFNλR1 localization, RNAscope	6.7	M	40	32	None	2021-04-15	36	not done	not done
24121	Nuclear IFNλR1 localization	7.4	M	N/A	N/A	BCG vaccinated	BCG only	6	195	145
19821	Nuclear IFNλR1 localization	4.7	M	15	55	BCG, Diphenhydramine	2021-09-16	9	0	0
