# Supplementary material for: Macrophages and neutrophils express IFNλs in granulomas from Mycobacterium tuberculosis-infected nonhuman primates
Source: Front Immunol. 2022 Sep 13;13:985405. doi: 10.3389/fimmu.2022.985405 (PMC9516334; doi:10.3389/fimmu.2022.985405)
Supplement: Supplementary file 5 [file Table_2.xlsx]

## Sheet: Sheet1
Supplemental Table 2. Characteristics of samples used for for ELISA, RNAscope and IHC-based assays
NHP	Experiment	Identifer	Histologic Description	CFU
9811	ELISA	LLL granl 2/6	Not Done	4360
9811	ELISA	LLL granl 8	Not Done	240
9811	ELISA	LLL (uninvolved)	N/A	0
9711	ELISA	LLL granl 16	Not Done	1108
9711	ELISA	LLL granl 8	Not Done	203000
9711	ELISA	LLL (uninvolved)	N/A	0
15012	ELISA	RLL granl 4	Not Done	940
15012	ELISA	RLL (uninvolved)	N/A	0
20712	ELISA	LLL granl 1	Not Done	120
20712	ELISA	Acc granl 4	Not Done	420
20712	ELISA	RLL (uninvolved)	N/A	0
20712	ELISA	LUL (uninvolved)	N/A	0
20212	ELISA	RLL granl 12	Not Done	46000
20212	ELISA	RUL (uninvolved)	N/A	0
16410	ELISA	RLL granl 11 cavity	Not Done	22400
2312	ELISA	RLL	N/A	0
2612	ELISA	RML	N/A	0
6810	IHC-IFNλ1 and IFNλ4	RUL granl 2	Non-necrotic	33000
6810	IHC-IFNλ1 and IFNλ4	RML granl 2	Non-necrotic	500
8809	IHC-IFNλ1 and IFNλ4	RLL granl 2	Necrotic	790000
8809	IHC-IFNλ1 and IFNλ4	RLL granl 3	Necrotic	31000
8409	IHC-IFNλ1 and IFNλ4	RLL granl 11	Necrotic	0
7809	IHC-IFNλ1 and IFNλ4	LML granl A	Necrotic	161000
7110	IHC-IFNλ1 and IFNλ4	RLL granl 3	Necrotic	10400000
4709	IHC-IFNλ1 and IFNλ4	LLL granl 1	Necrotic	6000
4710	IHC-IFNλ1 and IFNλ4	RLL granl 3	Non-necrotic	3000
4710	IHC-IFNλ1 and IFNλ4	RLL granl 4	Necrotic	13750
4710	IHC-IFNλ1 and IFNλ4	LLL granl 2	Necrotic	N/A
4710	IHC-IFNλ1 and IFNλ4	LML with granulomas	Necrotic	32250
4810	IHC-IFNλ1 and IFNλ4	RUL granl A	Necrotic	9250
11208	IHC-IFNλ1 and IFNλ4	RLL granl 3	Necrotic	9250
1307	IHC-IFNλR1	Access Random	Non-necrotic	255814
30520	RNAscope	Accessory	Uninvolved lung	N/A
